# Supplementary material for: On the modulation and maintenance of hibernation in captive dwarf lemurs
Source: Sci Rep. 2021 Mar 11;11:5740. doi: 10.1038/s41598-021-84727-3 (PMC7952597; doi:10.1038/s41598-021-84727-3)
Supplement: Supplementary file 1 — Supplementary Information. [file 41598_2021_84727_MOESM1_ESM.xlsx]

## Sheet: Title page
On the modulation and maintenance of hibernation in captive dwarf lemurs
Marina B. Blanco1,2*, Lydia K. Greene1,2, Robert Schopler1, Cathy V. Williams1, Danielle Lynch1, Jenna Browning1, Kay Welser1, Melanie Simmons1, Peter H. Klopfer2, Erin E. Ehmke1
1Duke Lemur Center, Durham, NC, 27705, USA, orcid.org/0000-0002-8779-1700
2Department of Biology, Duke University, Durham, NC, 27708, USA

## Sheet: Torpor_variables
Room	ID	Sex	TB_hours	TB_Tsk_ave	Ta_wall	Night-length	TB_inside	Food_eaten	TB_Interrupted			TB_hours	torpor bout duration in hours
A	To	F	1	22.32	19.1	12:30:00	Y	Y	N			TB_Tsk_ave	mean skin temperature (Tsk) during the torpor bout
A	To	F	1	22.44	19.1	12:30:00	Y	N	N			Ta_wall	air temperature from ibutton located on the wall
A	To	F	10	19.72	13.5	12:30:00	Y	Y	N			Night_length	duration of the dark (red light) phase in hours
A	To	F	10	19.45	14.5	12:30:00	Y	N	N			TB_inside	dwarf lemur is torpid inside the wooden box (Y) or outside the wooden box (N)
A	To	F	8	19.2	14.3	12:30:00	Y	N	N			Food_eaten	dwarf lemur initiated torpor bout less than 24 hours after eating food (Y)
A	To	F	12	18.87	15.3	12:30:00	Y	Y	N			TB_Interrupted	torpor bout interrupted by handling (weighing session) or other major distrubance in the room (Y)
A	To	F	35	18	15.2	12:30:00	Y	N	N
A	To	F	40	17.11	14.9	13:00:00	Y	N	N
A	To	F	45	17.44	15.4	13:00:00	Y	N	N
A	To	F	44	17.28	15.4	13:00:00	Y	N	Y
A	To	F	8	18.98	14.3	13:00:00	Y	Y	N
A	To	F	12	19.33	16.5	13:00:00	Y	N	N
A	To	F	13	17.68	15.2	13:00:00	Y	Y	N
A	To	F	68	13.76	13.1	13:00:00	Y	N	N
A	To	F	21	15.11	14	13:00:00	Y	N	N
A	To	F	125	13.71	13.5	13:00:00	Y	N	N
A	To	F	5	19.2	13.3	13:00:00	Y	N	Y
A	To	F	89	11.15	11.4	13:00:00	Y	N	N
A	To	F	22	13.69	11.8	13:00:00	Y	N	N
A	To	F	37	12.93	11.9	14:00:00	Y	N	N
A	To	F	62	13.37	12.7	14:00:00	Y	N	N
A	To	F	14	14.72	12.3	14:00:00	Y	N	N
A	To	F	27	12.64	12.1	14:00:00	Y	N	N
A	To	F	9	16.31	11.6	14:00:00	Y	N	Y
A	To	F	10	17.3	13.1	14:00:00	Y	N	N
A	To	F	28	13.2	12.8	14:00:00	Y	N	N
A	To	F	30	12.78	12.2	14:00:00	Y	N	N
A	To	F	98	11.48	11.9	14:00:00	Y	Y	N
A	To	F	101	10.82	11.8	14:30:00	Y	N	N
A	To	F	63	11.7	12.1	14:30:00	Y	N	N
A	To	F	22	13.02	12.6	14:30:00	Y	N	N
A	To	F	58	13.07	13.4	14:30:00	Y	N	Y
A	To	F	10	18.31	14.7	14:30:00	Y	Y	N
A	To	F	87	10.74	11.6	14:30:00	Y	N	N
A	To	F	49	11.4	11.8	14:30:00	Y	N	N
A	To	F	86	12.32	12.9	14:30:00	Y	N	N
A	To	F	10	16.4	14.3	14:30:00	Y	N	Y
A	To	F	10	17.66	15.1	14:30:00	Y	Y	N
A	To	F	68	11.74	12.3	14:30:00	Y	N	N
A	To	F	178	11.72	12.4	14:30:00	Y	N	N
A	To	F	63	16.8	15.8	14:30:00	Y	N	N
A	To	F	236	11.8	13	14:10:00	Y	N	N
A	To	F	125	10.86	12	14:10:00	Y	N	Y
A	To	F	86	11.09	11.5	14:00:00	Y	N	N
A	To	F	43	15.47	15	14:00:00	Y	N	N
A	To	F	39	17.02	16.3	14:00:00	Y	N	Y
A	To	F	67	10.7	12	14:00:00	Y	Y	N
B	Sa	F	8	20.71	16.1	12:30:00	Y	N	N
B	Sa	F	3	20.72	15.6	12:30:00	Y	N	N
B	Sa	F	4	21.76	16.5	12:30:00	Y	Y	N
B	Sa	F	8	20.11	16.1	12:30:00	Y	N	N
B	Sa	F	7	20.53	16.8	13:00:00	Y	N	N
B	Sa	F	7	20.3	16.5	13:00:00	Y	Y	N
B	Sa	F	10	20.26	16.2	13:00:00	Y	N	N
B	Sa	F	11	19.83	16.6	13:00:00	Y	N	N
B	Sa	F	11	20.05	17.3	13:00:00	Y	N	N
B	Sa	F	1	22.07	16.8	13:00:00	Y	Y	N
B	Sa	F	8	19.74	16.8	13:00:00	Y	Y	N
B	Sa	F	11	19.67	17.1	13:00:00	Y	N	N
B	Sa	F	14	19	16.9	13:00:00	Y	N	Y
B	Sa	F	8	19.13	15.6	13:00:00	Y	N	N
B	Sa	F	14	19.11	16.7	13:00:00	Y	N	N
B	Sa	F	10	18.84	16.7	13:00:00	Y	N	N
B	Sa	F	19	17.09	14.6	13:00:00	Y	Y	N
B	Sa	F	64	15.11	14.4	13:00:00	Y	N	N
B	Sa	F	13	18.2	16	13:30:00	Y	N	N
B	Sa	F	18	16.63	15.7	13:30:00	Y	N	N
B	Sa	F	1	22.35	15.1	13:30:00	Y	Y	N
B	Sa	F	1	21.83	15.4	13:30:00	Y	Y	N
B	Sa	F	88	13.82	13.9	13:30:00	Y	Y	Y
B	Sa	F	187	12.32	12.4	13:30:00	Y	N	N
B	Sa	F	96	13.83	13.5	14:00:00	Y	N	N
B	Sa	F	160	13.23	13.1	14:00:00	Y	Y	N
B	Sa	F	73	12.39	12.5	14:30:00	Y	N	N
B	Sa	F	43	12.8	12.1	14:30:00	Y	Y	N
B	Sa	F	83	13.12	13.3	14:30:00	Y	N	Y
B	Sa	F	51	14.28	13.8	14:30:00	Y	Y	N
B	Sa	F	40	17.74	16.3	14:30:00	Y	N	Y
B	Sa	F	8	19.13	12.9	14:30:00	Y	Y	N
B	Sa	F	157	12.1	12.2	14:30:00	Y	N	N
B	Sa	F	66	15.64	14.6	14:30:00	Y	N	N
B	Sa	F	15	17.94	15.9	14:30:00	Y	N	N
B	Sa	F	81	12.2	13.2	14:30:00	N	Y	N
B	Sa	F	117	11.68	12.5	14:30:00	Y	Y	N
B	Sa	F	15	17.53	15.6	14:30:00	Y	Y	N
B	Sa	F	38	19.26	18	14:30:00	Y	N	N
B	Sa	F	11	20.1	18.1	14:10:00	Y	N	Y
B	Sa	F	11	20.17	18.1	14:10:00	Y	Y	N
B	Sa	F	10	20.6	18.8	14:10:00	Y	N	N
B	Sa	F	196	11.67	12.8	14:10:00	Y	N	N
B	Sa	F	93	11.66	12.7	14:10:00	Y	N	Y
B	Sa	F	184	12.3	13.5	14:00:00	N	Y	N
B	Sa	F	14	19.17	16.7	14:00:00	Y	N	N
B	Sa	F	70	11.61	12.8	14:00:00	Y	Y	N
B	Ra	F	3	22.4	18.3	12:30:00	Y	Y	N
B	Ra	F	25	18.4	15.6	12:30:00	Y	N	N
B	Ra	F	12	18.8	15.9	12:30:00	Y	Y	N
B	Ra	F	63	18.2	16.5	12:30:00	Y	N	N
B	Ra	F	125	17.9	16.7	13:00:00	Y	N	N
B	Ra	F	12	19.4	17	13:00:00	Y	N	Y
B	Ra	F	6	19.3	15.6	13:00:00	Y	Y	N
B	Ra	F	13	19.5	17.1	13:00:00	Y	Y	N
B	Ra	F	89	16.1	14.9	13:00:00	Y	N	N
B	Ra	F	42	17.4	15.9	13:30:00	Y	Y	N
B	Ra	F	104	14.8	14.1	13:30:00	Y	N	Y
B	Ra	F	135	12.6	12.1	13:30:00	Y	N	N
B	Ra	F	42	14	13	14:00:00	Y	N	N
B	Ra	F	15	15.3	13.2	14:00:00	Y	N	N
B	Ra	F	23	15.3	13.8	14:00:00	Y	N	N
B	Ra	F	87	13.6	13.3	14:00:00	Y	N	Y
B	Ra	F	21	15.5	13.9	14:00:00	Y	N	N
B	Ra	F	25	14.5	13.3	14:00:00	Y	N	N
B	Ra	F	23	14.1	12.7	14:00:00	Y	N	N
B	Ra	F	252	13	12.7	14:00:00	Y	N	N
B	Ra	F	54	13.5	13.1	14:30:00	Y	N	N
B	Ra	F	45	15.5	15	14:30:00	Y	N	N
B	Ra	F	11	17.9	16.3	14:30:00	Y	N	Y
B	Ra	F	42	13	12.3	14:30:00	Y	Y	N
B	Ra	F	3	18.6	12.3	14:30:00	Y	Y	N
B	Ra	F	42	12.8	11.7	14:30:00	Y	Y	N
B	Ra	F	86	13.7	13.2	14:30:00	Y	N	N
B	Ra	F	55	16.5	15.4	14:30:00	Y	Y	N
B	Ra	F	212	12.7	12.7	14:30:00	Y	N	N
B	Ra	F	33	15.1	14.1	14:30:00	Y	N	N
B	Ra	F	33	19.5	18	14:30:00	Y	N	Y
B	Ra	F	5	21.1	18.1	14:10:00	Y	Y	N
B	Ra	F	283	13.8	13.8	14:10:00	Y	N	N
B	Ra	F	185	12.01	12.4	14:10:00	Y	N	N
B	Ra	F	40	16.5	16	14:00:00	Y	N	N
B	Ra	F	14	18.41	16.8	14:00:00	Y	N	Y
B	Ra	F	71	12.15	12.7	14:00:00	Y	Y	N
A	Ch	M	2	22.1	17.9	12:30:00	Y	Y	N
A	Ch	M	1	22.29	19.3	12:30:00	Y	N	N
A	Ch	M	1	21.86	13.6	12:30:00	Y	Y	N
A	Ch	M	7	19.6	14.7	12:30:00	Y	N	N
A	Ch	M	12	17.54	14.4	12:30:00	Y	Y	N
A	Ch	M	5	20.1	15.3	12:30:00	Y	N	N
A	Ch	M	9	18.05	15.2	12:30:00	Y	N	N
A	Ch	M	9	19.31	15.1	12:30:00	Y	Y	N
A	Ch	M	10	18.34	15.6	13:00:00	Y	N	N
A	Ch	M	14	17.42	14.6	13:00:00	Y	Y	N
A	Ch	M	11	17.63	15.1	13:00:00	Y	N	Y
A	Ch	M	4	20.55	16.3	13:00:00	Y	N	N
A	Ch	M	7	17.86	15.2	13:00:00	Y	N	N
A	Ch	M	6	18.82	15.9	13:00:00	Y	Y	N
A	Ch	M	14	17.65	15.2	13:00:00	Y	N	Y
A	Ch	M	4	20.25	14.3	13:00:00	Y	N	N
A	Ch	M	8	19.7	15.9	13:00:00	Y	Y	N
A	Ch	M	10	17.92	15.8	13:00:00	Y	N	N
A	Ch	M	21	14.79	13.5	13:00:00	Y	N	N
A	Ch	M	19	14.79	13.2	13:30:00	Y	Y	N
A	Ch	M	17	15.43	12.7	13:30:00	Y	N	N
A	Ch	M	18	15.97	14.7	13:30:00	Y	N	N
A	Ch	M	18	15.43	14.3	13:30:00	Y	N	N
A	Ch	M	62	11.94	12.5	13:30:00	Y	Y	N
A	Ch	M	18	14.53	13.4	13:30:00	Y	N	N
A	Ch	M	11	16.66	13.5	13:30:00	Y	N	Y
A	Ch	M	6	21.11	12	13:30:00	Y	N	N
A	Ch	M	1	19.27	10.8	13:30:00	Y	Y	N
A	Ch	M	8	17.4	11.7	13:30:00	Y	Y	N
A	Ch	M	1	20.39	11.1	13:30:00	Y	N	N
A	Ch	M	46	12.36	11.3	13:30:00	Y	N	N
A	Ch	M	41	12.58	11.9	14:00:00	Y	N	N
A	Ch	M	42	12.85	12.5	14:00:00	Y	N	N
A	Ch	M	1	21.89	13.1	14:00:00	Y	N	N
A	Ch	M	37	12.69	12.5	14:00:00	Y	N	N
A	Ch	M	63	12.12	12.3	14:00:00	N	N	N
A	Ch	M	1	19.62	11.8	14:00:00	N	N	N
A	Ch	M	7	15.58	11.6	14:00:00	n/a	N	Y
A	Ch	M	4	22.02	13.7	14:00:00	n/a	N	N
A	Ch	M	1	20.57	12.6	14:00:00	n/a	N	N
A	Ch	M	1	20.03	13.1	14:00:00	n/a	N	N
A	Ch	M	19	14.15	13.2	14:00:00	n/a	N	N
A	Ch	M	1	20.3	12.6	14:00:00	Y	Y	N
A	Ch	M	2	21.97	12.6	14:00:00	Y	Y	N
A	Ch	M	45	12.54	12.1	14:00:00	n/a	N	N
A	Ch	M	1	19.44	12.6	14:00:00	n/a	N	N
A	Ch	M	65	10.67	11.7	14:00:00	Y	N	N
A	Ch	M	87	11.23	11.8	14:30:00	n/a	N	N
A	Ch	M	1	20.51	11.1	14:30:00	Y	Y	N
A	Ch	M	3	21.02	12.7	14:30:00	n/a	N	N
A	Ch	M	21	15.37	14.3	14:30:00	n/a	N	N
A	Ch	M	1	20.59	13.6	14:30:00	N	Y	N
A	Ch	M	1	21.15	13.1	14:30:00	N	Y	N
A	Ch	M	49	11.81	11.8	14:30:00	n/a	N	N
A	Ch	M	8	21.35	12.1	14:30:00	n/a	N	N
A	Ch	M	1	21.27	13.6	14:30:00	Y	Y	N
A	Ch	M	6	17.32	13.2	14:30:00	Y	Y	N
A	Ch	M	33	13.21	13.1	14:30:00	N	N	N
A	Ch	M	95	11.28	12.2	14:30:00	N	Y	N
A	Ch	M	3	19.28	11.6	14:30:00	Y	Y	N
A	Ch	M	97	11.63	12.4	14:30:00	N	N	N
A	Ch	M	11	15.09	13.1	14:30:00	N	N	Y
A	Ch	M	7	19.13	14.4	14:30:00	Y	Y	N
A	Ch	M	94	12.57	13	14:30:00	N	N	N
A	Ch	M	117	11.07	12.4	14:30:00	N	N	N
A	Ch	M	107	12.99	14	14:30:00	N	N	Y
A	Ch	M	16	17.08	16.5	14:10:00	N	Y	N
A	Ch	M	17	17.39	16.9	14:10:00	Y	N	N
A	Ch	M	193	10.18	12.1	14:10:00	N	N	N
A	Ch	M	109	10.19	12.1	14:10:00	N	N	Y
A	Ch	M	87	9.37	11.3	14:00:00	N	Y	N
A	Ch	M	11	15.67	14.9	14:00:00	N	Y	N
A	Ch	M	10	16.13	15.3	14:00:00	N	Y	N
A	Ch	M	6	17.43	16.4	14:00:00	N	Y	N
A	Ch	M	50	10.21	11.8	14:00:00	N	Y	N
B	Cr	M	5	20.17	15.8	12:30:00	Y	N	N
B	Cr	M	7	19.67	15.6	12:30:00	Y	Y	N
B	Cr	M	5	20.54	16.4	12:30:00	Y	N	N
B	Cr	M	6	19.64	16	13:00:00	Y	N	Y
B	Cr	M	6	20.84	16.8	13:00:00	Y	Y	N
B	Cr	M	9	19.62	16.6	13:00:00	Y	N	N
B	Cr	M	12	18.53	15.9	13:00:00	Y	N	N
B	Cr	M	7	19.93	16.4	13:00:00	Y	Y	N
B	Cr	M	9	20.24	17.3	13:00:00	Y	N	N
B	Cr	M	10	18.88	16.8	13:00:00	Y	N	Y
B	Cr	M	10	19.38	17.1	13:00:00	Y	N	N
B	Cr	M	11	19.28	17	13:00:00	Y	Y	N
B	Cr	M	10	18.53	15.7	13:00:00	Y	N	N
B	Cr	M	11	19.09	16.7	13:00:00	Y	N	N
B	Cr	M	8	18.53	16.9	13:00:00	Y	Y	Y
B	Cr	M	8	18.71	14.2	13:30:00	Y	N	N
B	Cr	M	20	15.79	14.4	13:30:00	Y	N	N
B	Cr	M	19	15.13	13.9	13:30:00	Y	N	N
B	Cr	M	21	15.93	14.9	13:30:00	Y	N	N
B	Cr	M	13	17.36	15	13:30:00	Y	Y	Y
B	Cr	M	9	18.53	15.6	13:30:00	Y	N	N
B	Cr	M	1	22.46	15.3	13:30:00	Y	N	N
B	Cr	M	1	21.95	14.6	13:30:00	Y	N	N
B	Cr	M	40	13.13	12.9	13:30:00	Y	N	N
B	Cr	M	16	15.84	14.2	13:30:00	Y	N	N
B	Cr	M	5	18.56	14.3	13:30:00	Y	Y	N
B	Cr	M	1	20.34	12.9	13:30:00	Y	Y	N
B	Cr	M	85	11.88	11.9	13:30:00	N	N	N
B	Cr	M	62	12.32	12.6	14:00:00	Y	N	N
B	Cr	M	17	15.09	13.6	14:00:00	Y	N	N
B	Cr	M	91	13.91	13.6	14:00:00	Y	N	N
B	Cr	M	32	13.76	13	14:00:00	Y	N	Y
B	Cr	M	1	22.41	15.1	14:00:00	Y	N	N
B	Cr	M	69	13.78	13.6	14:00:00	N	N	N
B	Cr	M	2	21.14	13.6	14:00:00	N	Y	N
B	Cr	M	2	20.89	12.6	14:00:00	N	Y	N
B	Cr	M	96	12.41	12.5	14:00:00	N	N	N
B	Cr	M	96	12.12	12.3	14:30:00	N	N	N
B	Cr	M	10	15.1	12.1	14:30:00	N	N	Y
B	Cr	M	163	13.81	13.5	14:30:00	N	N	N
B	Cr	M	35	17.23	16.5	14:30:00	N	N	Y
B	Cr	M	24	13.27	12.3	14:30:00	N	Y	N
B	Cr	M	48	11.9	11.8	14:30:00	N	Y	N
B	Cr	M	142	13.33	13.7	14:30:00	N	N	N
B	Cr	M	11	18	15.7	14:30:00	Y	N	Y
B	Cr	M	235	12	13	14:30:00	N	N	N
B	Cr	M	3	21	15.3	14:30:00	Y	N	N
B	Cr	M	43	18.99	17.9	14:30:00	N	N	N
B	Cr	M	10	20.6	18.2	14:10:00	N	Y	N
B	Cr	M	3	22	18.8	14:10:00	Y	Y	N
B	Cr	M	14	18.75	17.3	14:10:00	Y	N	N
B	Cr	M	167	11.56	12.2	14:10:00	Y	Y	N
B	Cr	M	8	17.61	14.1	14:10:00	Y	N	N
B	Cr	M	85	11.77	12.5	14:10:00	Y	N	Y
B	Cr	M	98	10.33	12	14:00:00	N	Y	N
B	Cr	M	10	18.67	15.9	14:00:00	Y	Y	N
B	Cr	M	6	20.69	16.8	14:00:00	Y	Y	N
B	Cr	M	8	19.67	16.8	14:00:00	N	Y	Y
B	Cr	M	45	10.85	12.2	14:00:00	N	Y	N
B	Au	M	9	19.9	15.4	12:30:00	Y	Y	N
B	Au	M	6	20.3	16.3	12:30:00	Y	N	N
B	Au	M	10	19	15.9	12:30:00	Y	N	N
B	Au	M	9	20.2	16.4	12:30:00	Y	Y	N
B	Au	M	11	18.7	16.1	12:30:00	Y	N	N
B	Au	M	11	18.8	16.8	13:00:00	Y	N	Y
B	Au	M	12	19	16.7	13:00:00	Y	N	N
B	Au	M	11	19.3	16.1	13:00:00	Y	Y	N
B	Au	M	9	19.6	16.6	13:00:00	Y	N	N
B	Au	M	9	20.1	17.4	13:00:00	Y	N	N
B	Au	M	13	18.5	16.8	13:00:00	Y	N	N
B	Au	M	10	19.6	17.1	13:00:00	Y	Y	Y
B	Au	M	13	18.9	16.9	13:00:00	Y	N	Y
B	Au	M	16	17.2	15.8	13:00:00	Y	N	N
B	Au	M	18	17.9	16.3	13:00:00	Y	N	N
B	Au	M	43	16.2	15.8	13:00:00	Y	N	N
B	Au	M	43	14.7	14.2	13:30:00	Y	N	N
B	Au	M	17	16.1	14.7	13:30:00	Y	N	N
B	Au	M	16	17.5	15.9	13:30:00	Y	N	N
B	Au	M	16	16.9	15.4	13:30:00	Y	N	N
B	Au	M	12	17	15.3	13:30:00	Y	Y	N
B	Au	M	64	13.7	13.4	13:30:00	Y	N	N
B	Au	M	11	17.3	14.6	13:30:00	Y	N	Y
B	Au	M	57	13	12	13:30:00	Y	N	N
B	Au	M	40	12.9	12.1	13:30:00	Y	N	N
B	Au	M	95	13.4	13.1	14:00:00	Y	N	N
B	Au	M	90	13.7	13.5	14:00:00	Y	N	N
B	Au	M	6	17.4	12.4	14:00:00	Y	Y	Y
B	Au	M	110	13.5	13.4	14:00:00	Y	N	N
B	Au	M	91	12.2	12.5	14:00:00	Y	Y	N
B	Au	M	103	12.7	12.5	14:30:00	Y	N	N
B	Au	M	63	12.8	12.8	14:30:00	Y	N	Y
B	Au	M	42	15.1	13.6	14:30:00	Y	Y	N
B	Au	M	5	19.3	14	14:30:00	Y	N	N
B	Au	M	16	18.9	16.2	14:30:00	Y	N	N
B	Au	M	11	18.7	16.3	14:30:00	Y	N	Y
B	Au	M	19	15.4	13	14:30:00	Y	Y	N
B	Au	M	103	12.1	11.8	14:30:00	Y	N	N
B	Au	M	21	14.1	13	14:30:00	Y	Y	N
B	Au	M	20	14.2	13	14:30:00	Y	N	N
B	Au	M	39	14.8	14.2	14:30:00	Y	N	N
B	Au	M	35	16.2	15.5	14:30:00	Y	N	Y
B	Au	M	65	14.55	13.1	14:30:00	Y	Y	N
B	Au	M	162	12.6	12.8	14:30:00	Y	N	N
B	Au	M	11	19	15.3	14:30:00	Y	N	N
B	Au	M	11	20.2	17.7	14:30:00	Y	N	N
B	Au	M	12	19.9	18.1	14:30:00	Y	N	Y
B	Au	M	12	19.4	18.1	14:10:00	N	Y	N
B	Au	M	14	19.7	18.2	14:10:00	N	N	N
B	Au	M	14	19.8	19	14:10:00	N	N	N
B	Au	M	280	12.3	12.8	14:10:00	N	Y	Y
B	Au	M	8	17.5	12.3	14:00:00	Y	Y	N
B	Au	M	161	12.43	13.1	14:00:00	N	N	N
B	Au	M	10	18.89	16.4	14:00:00	N	N	N
B	Au	M	15	18.53	16.8	14:00:00	Y	N	Y
B	Au	M	68	12.48	12.5	14:00:00	Y	Y	N
A	Mo	F	5	21.3	18	12:30:00	Y	Y	N
A	Mo	F	5	22.09	19.3	12:30:00	Y	N	N
A	Mo	F	4	21.79	14.1	12:30:00	Y	Y	N
A	Mo	F	4	20.11	14.5	12:30:00	Y	N	N
A	Mo	F	8	20.93	14.5	12:30:00	Y	Y	N
A	Mo	F	2	21.48	15.1	12:30:00	Y	N	N
A	Mo	F	37	17.55	15.2	12:30:00	Y	N	N
A	Mo	F	4	21.46	15.4	13:00:00	Y	N	N
A	Mo	F	37	16.89	14.9	13:00:00	Y	N	N
A	Mo	F	14	18.73	16.1	13:00:00	Y	N	N
A	Mo	F	18	16.61	15.1	13:00:00	Y	N	N
A	Mo	F	11	17.78	15.6	13:00:00	Y	N	N
A	Mo	F	15	16.67	15.1	13:00:00	Y	N	Y
A	Mo	F	34	16.63	14.9	13:00:00	Y	N	N
A	Mo	F	16	16.6	15.8	13:00:00	Y	N	N
A	Mo	F	19	14.95	13.7	13:00:00	Y	N	N
A	Mo	F	68	14.17	13.2	13:30:00	Y	N	N
A	Mo	F	34	15.65	14.5	13:30:00	Y	N	Y
A	Mo	F	46	13.12	12	13:30:00	Y	Y	N
A	Mo	F	36	14.86	13.5	13:30:00	Y	N	Y
A	Mo	F	66	12.09	11.4	13:30:00	Y	N	N
A	Mo	F	120	12.05	11.9	13:30:00	Y	N	N
A	Mo	F	92	13.01	12.7	14:00:00	Y	N	Y
A	Mo	F	34	12.67	11.9	14:00:00	Y	N	N
A	Mo	F	16	14.68	12.7	14:00:00	Y	N	N
A	Mo	F	85	12.48	12.3	14:00:00	Y	N	N
A	Mo	F	166	11.6	11.7	14:30:00	Y	Y	Y
A	Mo	F	180	13.07	12.9	14:30:00	Y	N	Y
A	Mo	F	6	19.08	14.9	14:30:00	Y	Y	N
A	Mo	F	142	11.31	11.7	14:30:00	Y	N	N
A	Mo	F	110	13.24	13.1	14:30:00	Y	N	Y
A	Mo	F	7	18	14.9	14:30:00	Y	Y	N
A	Mo	F	89	12.7	12.6	14:30:00	Y	N	N
A	Mo	F	164	11.69	12.3	14:30:00	Y	N	N
A	Mo	F	40	16.09	15.9	14:30:00	Y	N	Y
